# Supplementary material for: Comprehensive Clinical and Genetic Analysis of CHEK2 in Croatian Men with Prostate Cancer
Source: Genes (Basel). 2022 Oct 27;13(11):1955. doi: 10.3390/genes13111955 (PMC9689475; doi:10.3390/genes13111955)
Supplement: Supplementary file 1 [file genes-13-01955-s001.zip]

Archive with 1 entries (1 files):
- genes-1991109-supplementary.xlsx
