# Supplementary material for: Comprehensive Clinical and Genetic Analysis of CHEK2 in Croatian Men with Prostate Cancer
Source: Genes (Basel). 2022 Oct 27;13(11):1955. doi: 10.3390/genes13111955 (PMC9689475; doi:10.3390/genes13111955)
Supplement: Supplementary file 1 [file genes-13-01955-s001.zip › genes-1991109-supplementary.xlsx]

## Sheet: Supplementary Table S1
SampleID	Age at diagnosis	Family history	Age of death	Death due to prostate cancer	GleasonScore	Tstage	Nstage	Mstage	Aggressive cancer	Other malignancies	Family history of other malignancies	CHEK2 variant
PRO-0001	61	0			8	T4	N0	M1	yes
PRO-0002	58	0	69	yes	7	T3	N0	M0	yes
PRO-0003	60	U	71	yes	7	T2	N0	M0	yes
PRO-0004	60	U			7	T2	N0	M0
PRO-0005	61	U	64	yes	8	T2	Nx	M0	yes
PRO-0006	57	U			7	T3	N0	M0
PRO-0007	82	U			U	U	NA	M0
PRO-0008	73	U			7	T2	N0	M0
PRO-0009	55	0	61		9	T2	N0	M0
PRO-0010	66	0	71		7	T2	N0	M0
PRO-0011	66	0			8	T2	N0	M0
PRO-0012	63	0			7	T2	N0	M0
PRO-0013	68	0			6	T2	N0	M0		squamous cell cancer of the skin
PRO-0014	55	U	59	yes	U	T4	N0	M1	yes
PRO-0015	67	U			6	T1	N0	M0
PRO-0016	68	U			6	T2	N0	M0		colorectal cancer
PRO-0017	65	U			6	T2	N0	M0
PRO-0018	74	0	78	yes	10	T1	N0	M0	yes
PRO-0019	74	0			U	T2	N0	M1
PRO-0020	74	0			7	T2	N0	M0
PRO-0021	64	0			6	T1	N0	M0
PRO-0022	65	0	72	yes	6	T2	N0	M0	yes
PRO-0023	71	U	75	yes	6	T?	N0	M0	yes
PRO-0024	75	0			9	T1	N0	M0		skin cancer
PRO-0025	71	U			7	T3	N0	M0
PRO-0026	60	0	64	yes	8	T2	N0	M1	yes
PRO-0027	70	0			6	T3b	N0	M0
PRO-0028	59	0			7	T2	N0	M0		basal cell cancer of the right ear
PRO-0029	71	U			6	T1	N0	M0
PRO-0030	76	U			7	T2	N0	M0
PRO-0031	75	U			7	T2	N0	M0		colorectal cancer
PRO-0032	74	U			6	T2c	N0	M0
PRO-0033	78	U	81	yes	9	T3	Nx	M1	yes
PRO-0034	66	U			7	T3b	N0	M0
PRO-0035	63	U			6	T2a	N0	M0
PRO-0036	70	U			U	U	U	M0
PRO-0037	67	U			6	T2	N0	M0
PRO-0038	70	0			6	T2	N0	M0
PRO-0039	73	0			6	T2	N0	M0
PRO-0040	73	0			6	T1	N0	M0
PRO-0041	68	0			9	T3a	N0	M0	yes			c.1100delC, p.T367Mfs*15
PRO-0042	66	0			6	T2	N0	M0
PRO-0043	77	0			6	T1	N0	M0			brother, sister and father had a lung cancer
PRO-0044	75	0			7	T2	N0	M0
PRO-0045	78	0			7	T2	N0	M1
PRO-0046	63	0			7	T3b	N0	M0
PRO-0047	67	0			6	T1	N0	M0		skin cancer
PRO-0048	62	0			7	T2	N0	M0
PRO-0049	61	0			8	T4	N0	M0	yes
PRO-0050	77	0			7	T2	N0	M1
PRO-0051	77	U	80	yes	7	T3	N0	M1	yes
PRO-0052	68	U			7	T2c	N0	M0
PRO-0053	69	U			6	T2	N0	M0
PRO-0054	76	0			6	T2c	N0	M0			brother has kidney cancer
PRO-0055	70	U			6	T2	N0	M0
PRO-0056	62	0			7	T3b	N1	M0
PRO-0057	63	0			7	T3a	N0	M0
PRO-0058	52	0			6	T2	N0	M0			patient's mother had cancer of the uterus
PRO-0059	73	0			6	T1	N0	M0
PRO-0060	64	0			7	T3a	N0	M0
PRO-0061	48	0			8	T3b	N1	M0	yes			c.1100delC, p.T367Mfs*15
PRO-0062	74	0			6	T1	N0	M0			patient's mother had breast cancer	c.1169A>C, p.Y390S
PRO-0063	74	0			6	T2	N0	M0
PRO-0064	71	0			10	T3	N0	M1	yes
PRO-0065	64	0			6	T2	N0	M0			patient's mother had breast cancer
PRO-0067	48	U			7	T2	N0	M0				c.1169A>C, p.Y390S
PRO-0068	66	U			6	T2c	N0	M0		clear cell kidney cancer
PRO-0069	58	0			9	T2c	N1	M0
PRO-0070	74	0			7	T3a	N0	M0			patient's mother had breast cancer
PRO-0071	59	0			6	T2	N0	M0
PRO-0072	63	0	65	yes	8	T2	N0	M1	yes	testicular germ cell tumor
PRO-0074	77	0			7	T1c	N0	M0		squamous cell carcinoma of the larynx
PRO-0075	72	U			6	T1c	N0	M0
PRO-0076	70	U			6	T2	N0	M0
PRO-0077	74	U			7	T2	N0	M0				c.470T>C, p.I157T
PRO-0078	67	U			7	T3b	N0	M0
PRO-0079	58	0			7	T3b	N0	M0
PRO-0080	62	0			6	T2c	N0	M0
PRO-0081	67	0			7	T2c	N0	M0
PRO-0082	62	0			7	T2c	N0	M0
PRO-0083	70	0			8	T3	N0	M0	yes
PRO-0084	71	0			8	T4	N0	M0	yes
PRO-0085	66	0			6	T3	N0	M0
PRO-0086	82	0			6	T1c	N0	M0		colorectal cancer
PRO-0087	75	0			8	T2	N0	M0
PRO-0088	60	0			7	T3b	N0	M0
PRO-0089	73	0			8	T3	N0	M0	yes
PRO-0091	71	0			7	T1c	N0	M0
PRO-0092	72	0			6	T1c	N0	M0
PRO-0093	72	0			7	T1	N0	M0
PRO-0094	84	0			6	T1	N0	M0
PRO-0095	77	0			9	T2	N0	M0		leiomyosarcoma
PRO-0096	55	0			7	T2c	N0	M0
PRO-0097	63	0			6	T2c	N0	M0				c.470T>C, p.I157T
PRO-0099	69	0			6	T2	N0	M0
PRO-0100	77	0			7	T1	N0	M0		papilary kidney cancer
PRO-0101	63	0			7	T2c	N0	M0		lung cancer
PRO-0102	62	0			7	T2c	N0	M0
PRO-0103	61	0			6	T1	N0	M0
PRO-0104	68	0			6	T1	N0	M0		liposarcoma of the gluteus
PRO-0105	70	0			8	T1	N0	M0
PRO-0106	59	0			7	T1	N0	M0
PRO-0107	61	0			6	T2c	N0	M0
PRO-0108	73	0			6	T1	N0	M0		colorectal cancer
PRO-0109	61	0			8	T3b	N0	M0	yes
PRO-0110	71	0			7	T3	N0	M1
PRO-0111	81	0			8	T1	N0	M0
PRO-0112	77	0			7	T2b	N0	M0
PRO-0113	75	0			8	T2c	N0	M0
PRO-0114	72	0			7	T1	N0	M0
PRO-0115	62	0			8	T2c	N0	M1		lung cancer
PRO-0116	77	0			8	T2	N0	M0
PRO-0117	58	0	59		8	T2	N0	M0
PRO-0118	59	0			7	T2c	N0	M0
PRO-0119	67	0			7	T2	N0	M0
PRO-0120	72	0			6	T3a	N0	M0
PRO-0121	60	0			7	T2	N0	M0
PRO-0122	82	0			7	T2/T3	N0	M0
PRO-0123	78	0			7	T2	N0	M0
PRO-0124	61	0			6	T2c	N0	M0
PRO-0125	72	0			7	T2	N0	M0
PRO-0126	69	0			6	T2	N0	M0
PRO-0127	74	0			7	T2	N0	M0				c.1270T>C, p.Y424H
PRO-0128	72	0			4	T2c	N0	M0
PRO-0129	72	0			9	T3b	N0	M0	yes
PRO-0130	79	0			8	T2	N0	M0
PRO-0131	66	0			7	T2/T3	N0	M0
PRO-0132	65	0			8	T3	N0	M0	yes
PRO-0133	64	0			6	T2c	N0	M0
PRO-0134	74	0			6	T2	N0	M0
PRO-0135	76	0			7	T2	N0	M0
PRO-0136	78	0			8	T2	N0	M0
PRO-0137	77	0			8	T2	N0	M0
PRO-0138	65	0			6	T2c	N0	M0
PRO-0139	49	0			7	T3	N0	M0
PRO-0140	66	0			6	T2a	N0	M0
PRO-0141	61	0			6	T3a	N0	M0
PRO-0142	62	0			7	T2b	N0	M0
PRO-0143	75	0			8	T2	N0	M1
PRO-0144	60	0			7	T3b	N0	M0
PRO-0145	78	0	82		9	T2	N0	M0
PRO-0146	70	0			7	T2	N0	M1		clear cell kideny cancer
PRO-0147	56	0			9	T3b	N1	M0	yes
PRO-0148	69	0			7	T2	N0	M1
PRO-0149	80	0			7	T2	N0	M0
PRO-0150	76	0			6	T2	N0	M0		bladder cancer and gastric cancer
PRO-0151	61	0			7	T2	N0	M1
PRO-0152	83	0			6	T1	N0	M0
PRO-0153	78	0			10	T3	N0	M1	yes
PRO-0154	57	0			9	T3	N0	M1	yes
